# Supplementary material for: Taxonomic Identity Resolution of Highly Phylogenetically Related Strains and Selection of Phylogenetic Markers by Using Genome-Scale Methods: The Bacillus pumilus Group Case
Source: PLoS One. 2016 Sep 22;11(9):e0163098. doi: 10.1371/journal.pone.0163098 (PMC5033322; doi:10.1371/journal.pone.0163098)
Supplement: S1 Table — (XLSX) [file pone.0163098.s003.xlsx]

## Sheet: Hoja1
S1 Table . Proposed species names and assembly data for Strains used in PCA analysis
Species	Strain	Proposed new species name	Genome size (Mbp)	Number of scaffolds	Number of predicted CDSs	Accession number
B. safensis	JPL_MERTA2	B. safensis	3.67	14	3630	LATH00000000.1
B. safensis	RIT372		3.68	93	3588	JYKW00000000.1
B. pumilus	SCAL1		3.74	68	3802	LFIZ00000000.1
B. pumilus	15.1		3.8	63	3801	LBDK00000000.1
B. pumilus	LK12	Bacillus sp.	3.67	27	3619	LDUS00000000.1
B. pumilus	LK21		3.67	28	3614	LDWK00000000.1
B. pumilus	LK32		3.67	28	3619	LDWT00000000.1
B. stratosphericus	LK31	B. altitudinis	3.69	70	3741	LDWS00000000.1
B. stratosphericus	LK18		3.72	47	3695	LDWI00000000.1
B. pumilus	W3		3.75	1	3704	GCA_000972685.1
B. altitudinis	RIT380		3.97	85	4019	LDPI00000000.1
B. stratosphericus	LK23		3.70	57	3678	LDWL00000000.1
B. stratosphericus	LK33		3.70	53	3685	LDWU00000000.1
B. stratosphericus	LK5		3.70	65	3588	LDUH00000000.1
B. invictae	DSM 26896	B. invictae	3.81	61	3794	JXAI00000000.1
