# Supplementary material for: Taxonomic Identity Resolution of Highly Phylogenetically Related Strains and Selection of Phylogenetic Markers by Using Genome-Scale Methods: The Bacillus pumilus Group Case
Source: PLoS One. 2016 Sep 22;11(9):e0163098. doi: 10.1371/journal.pone.0163098 (PMC5033322; doi:10.1371/journal.pone.0163098)
Supplement: S2 Table — ANI values were calculated as described by Repizo et al. [18] using the JSpecies software with BLAST algorithm [14]. Pearson correlation matrix was conducted using the R package “stats” [19], and the correlation plot was constructed and ordered by hierarchical clustering using the R package “corrplot” [20]. (XLSX) [file pone.0163098.s004.xlsx]

## Sheet: ANI (porcentage)
S2 Table. Percentage of ANI values between any two strains
Species*		Strain*	Proposed new species name	1	2	3	4	5	6	7	8	9	10	11	12	13	14	15	16	17	18	19	20	21	22	23	24	25	26
1	B. xiamenensis	HYC-10	B. xiamenensis	100	91.29	91.29	91.3	91.26	91.22	91.26	91.31	91.32	91.36	89.1	89.06	89.08	89.15	89.06	89.06	89.03	89.06	89.06	89.11	89.38	88.21	88.8	88.74	69.62	69.96
2	B. pumilus	B4133	B. altitudinis	91.36	100.00	98.23	98.46	98.4	98.12	98.2	98.25	98.27	98.07	88.67	88.76	88.72	88.76	88.66	88.78	88.71	88.73	88.77	88.7	89.04	88.1	88.68	88.57	69.51	69.79
3	B. aerophilus	C772		91.24	98.2	100	98.61	98.57	97.89	98.06	98.0	97.97	97.9	88.65	88.64	88.59	88.71	88.64	88.71	88.6	88.66	88.64	88.72	89.0	88.15	88.65	88.56	69.43	69.99
4	B. pumilus	INR7		91.34	98.46	98.65	100	98.84	97.96	98.12	98.14	98.16	98.01	88.59	88.69	88.64	88.74	88.63	88.67	88.65	88.69	88.72	88.69	89.05	88.09	88.65	88.58	69.49	69.89
5	B. altitudinis	B-388		91.35	98.42	98.66	98.86	100	97.97	98.13	98.13	98.15	98.06	88.6	88.67	88.66	88.72	88.69	88.71	88.67	88.71	88.72	88.68	89.04	88.09	88.7	88.57	69.49	69.94
6	B. stratosphericus	LAMA 585		91.26	98.09	97.95	97.93	97.95	100	98.25	98.34	98.25	98.25	88.57	88.61	88.58	88.6	88.55	88.65	88.56	88.62	88.59	88.57	88.94	88.04	88.47	88.45	69.53	69.97
7	B. pumilus	MTCC B6033		91.32	98.12	98.06	98.08	98.1	98.21	100	98.32	98.28	98.29	88.68	88.77	88.74	88.74	88.67	88.76	88.77	88.82	88.8	88.81	89.06	88.15	88.6	88.56	69.93	70.34
8	B. altitudinis	41KF2b		91.37	98.19	98.06	98.13	98.07	98.34	98.37	100	98.36	98.47	88.62	88.66	88.64	88.68	88.68	88.7	88.66	88.7	88.7	88.68	88.94	88.07	88.54	88.44	69.55	69.92
9	B. pumilus	BA06		91.41	98.25	98.02	98.15	98.09	98.22	98.33	98.37	100	98.48	88.67	88.79	88.75	88.76	88.73	88.75	88.73	88.75	88.75	88.7	89.11	88.16	88.63	88.65	69.95	70.29
10	B. pumilus	S-1		91.35	97.97	97.9	97.94	97.95	98.13	98.19	98.39	98.43	100	88.59	88.68	88.66	88.63	88.6	88.67	88.65	88.63	88.66	88.63	88.88	88.0	88.53	88.47	69.6	70.02
11	B. pumilus	B4129	B. safensis	89.1	88.61	88.67	88.57	88.57	88.55	88.62	88.58	88.57	88.62	100	97.52	97.47	96.09	96.1	96.27	96.18	96.23	96.15	96.12	91.97	90.61	91.36	91.3	69.45	69.93
12	B. safensis	S9		89.12	88.74	88.69	88.74	88.71	88.68	88.75	88.69	88.74	88.77	97.56	100	98.66	96.14	96.18	96.21	96.25	96.24	96.2	96.16	92.14	90.62	91.42	91.33	69.83	70.26
13	B. pumilus	WP8		89.2	88.77	88.67	88.72	88.74	88.7	88.75	88.69	88.72	88.78	97.55	98.67	100	96.14	96.2	96.25	96.28	96.28	96.28	96.21	92.18	90.74	91.45	91.33	69.96	70.35
14	B. safensis	FO-36b		89.11	88.72	88.72	88.72	88.66	88.6	88.65	88.68	88.66	88.7	96.11	96.15	96.15	100	98.55	97.43	97.49	97.29	97.32	97.31	92.19	90.7	91.47	91.41	69.69	69.97
15	B. pumilus	B4134		89.13	88.68	88.67	88.7	88.68	88.61	88.65	88.67	88.68	88.65	96.21	96.22	96.23	98.64	100	97.63	97.86	97.66	97.8	97.77	92.22	90.66	91.48	91.35	69.6	69.93
16	B. pumilus	B4107		89.15	88.8	88.78	88.76	88.76	88.71	88.74	88.78	88.74	88.78	96.37	96.26	96.28	97.52	97.61	100	97.81	97.82	97.83	97.85	92.24	90.77	91.53	91.46	69.64	69.96
17	B. pumilus	CCMA-560		89.06	88.65	88.61	88.65	88.65	88.56	88.69	88.67	88.6	88.69	96.2	96.22	96.24	97.53	97.77	97.66	100	98.37	98.67	98.56	92.12	90.65	91.35	91.27	69.51	69.83
18	B. safensis	VK		89.08	88.73	88.67	88.72	88.72	88.63	88.72	88.71	88.65	88.73	96.34	96.26	96.26	97.36	97.62	97.74	98.42	100	98.65	98.61	92.23	90.72	91.5	91.41	69.58	69.99
19	B. safensis	CFA06		89.05	88.74	88.66	88.72	88.7	88.58	88.69	88.71	88.67	88.75	96.22	96.19	96.29	97.35	97.73	97.78	98.72	98.61	100	98.92	92.16	90.65	91.43	91.35	69.49	69.99
20	B. pumilus	Fairview		89.06	88.61	88.67	88.6	88.59	88.47	88.62	88.59	88.51	88.64	96.11	96.12	96.15	97.27	97.64	97.66	98.51	98.49	98.85	100	92.02	90.63	91.33	91.3	69.47	69.86
21	B. pumilus	7P	B. pumilus	89.39	89.03	89.09	89.09	89.05	88.96	89.05	89.01	89.04	89.05	92.09	92.16	92.13	92.27	92.21	92.22	92.2	92.24	92.19	92.15	100	94.53	95.59	95.63	69.55	69.97
22	B. pumilus	SAFR-032		88.3	88.14	88.22	88.21	88.21	88.15	88.19	88.12	88.19	88.2	90.73	90.67	90.75	90.78	90.67	90.84	90.76	90.77	90.72	90.72	94.58	100	95.51	95.41	69.75	70.2
23	B. pumilus	ATCC 7061		88.78	88.57	88.62	88.61	88.64	88.44	88.53	88.52	88.52	88.59	91.29	91.36	91.32	91.45	91.37	91.45	91.35	91.39	91.41	91.39	95.5	95.34	100	97.39	69.67	70.06
24	B. pumilus	B4127		88.67	88.47	88.53	88.54	88.54	88.39	88.49	88.41	88.5	88.5	91.2	91.23	91.17	91.33	91.23	91.32	91.18	91.34	91.29	91.29	95.49	95.28	97.38	100	69.54	69.86
25	B. amyloliquefaciens	FZB42		69.95	69.89	69.79	69.99	69.9	70.0	69.99	69.92	69.93	70.0	69.9	70.06	70.04	70.02	69.89	69.98	70.02	70.06	70.04	69.93	69.96	69.91	69.99	69.95	100	76.41
26	B. subtilis	168		70.26	70.19	70.19	70.24	70.15	70.33	70.38	70.21	70.26	70.24	70.23	70.39	70.4	70.24	70.23	70.17	70.21	70.29	70.29	70.27	70.21	70.27	70.31	70.22	76.53	100
* Type strains (T) are highlighted in bold
