# Supplementary material for: Taxonomic Identity Resolution of Highly Phylogenetically Related Strains and Selection of Phylogenetic Markers by Using Genome-Scale Methods: The Bacillus pumilus Group Case
Source: PLoS One. 2016 Sep 22;11(9):e0163098. doi: 10.1371/journal.pone.0163098 (PMC5033322; doi:10.1371/journal.pone.0163098)
Supplement: S3 Table — Estimates of is-DDH were made using the GBDP 2.0 Web server (http://ggdc.dsmz.de/distcalc2.php) and whole sequence length formulas d0 and d6 described in Meier-Kolthoff et al. [15]. (XLSX) [file pone.0163098.s005.xlsx]

## Sheet: Hoja1
S3 Table. is-DDH analysis of LAMA 585 and Group IV strains
Query genome	Reference genome	whole sequence length formulas d0			whole sequence length formula d6
		DDH	Distance	Prob. DDH >= 70%	DDH	Distance	Prob. DDH >= 70%
7P	SAFR-032	91.00	0.0756	97.61	87.40	0.1261	98.96
7P	ATCC 7061	89.40	0.0842	97.06	87.70	0.1243	99.02
7P	B4127	87.60	0.0935	96.34	86.10	0.1336	98.65
SAFR-032	7P	91.00	0.0756	97.61	87.40	0.1261	98.96
SAFR-032	ATCC 7061	89.00	0.0864	96.90	87.10	0.1280	98.89
SAFR-032	B4127	89.00	0.0861	96.93	87.00	0.1284	98.87
ATCC 7061	7P	89.40	0.0842	97.06	87.70	0.1243	99.02
ATCC 7061	SAFR-032	89.00	0.0864	96.90	87.10	0.1280	98.89
ATCC 7061	B4127	87.90	0.0920	96.47	89.10	0.1150	99.29
B4127	7P	87.60	0.0935	96.34	86.10	0.1336	98.65
B4127	SAFR-032	89.00	0.0861	96.93	87.00	0.1284	98.87
B4127	ATCC 7061	87.90	0.0920	96.47	89.10	0.1150	99.29
LAMA 585	C772	91.10	0.0748	97.66	92.20	0.0945	99.65
LAMA 585	B-388	93.00	0.0637	98.2	93.70	0.0834	99.76
LAMA 585	41KF2b	92.10	0.0693	97.95	93.50	0.0854	99.75
LAMA 585	B4133	91.30	0.0735	97.73	92.70	0.0913	99.69
LAMA 585	INR7	92.20	0.0688	97.97	93.10	0.0882	99.72
LAMA 585	S-1	91.80	0.0707	97.87	93.20	0.0876	99.73
LAMA 585	MTCC B6033	93.10	0.0631	98.23	94.10	0.0801	99.79
LAMA 585	BA06	92.40	0.0673	98.04	93.60	0.0840	99.76
