# Supplementary material for: Taxonomic Identity Resolution of Highly Phylogenetically Related Strains and Selection of Phylogenetic Markers by Using Genome-Scale Methods: The Bacillus pumilus Group Case
Source: PLoS One. 2016 Sep 22;11(9):e0163098. doi: 10.1371/journal.pone.0163098 (PMC5033322; doi:10.1371/journal.pone.0163098)
Supplement: S4 Table — a. Distances of orthologs were calculated using the R package “ape” [29] and used to calculate their means, variances and maxima. b. Importance of each gene was calculated using internal out-of-bag estimates as described by Breimen [30] with a forest composed by 100000 classification trees trained by the 11 strains mentioned in Table 1, and the input data of all 109 core genes. c. To calculate the rate of errors, a new forest of 100000 classification trees was constructed for each gene and trained by the same dataset, but with distance data for the specific gene. The species of the 13 strains mentioned as test set in Table 1 were predicted and used to calculate the misclassification rates of each gene. d. Function and locus names for each gene were obtained for the reference sequence NC_000964.3 of B. subtilis 168(T) [49]. (XLSX) [file pone.0163098.s006.xlsx]

## Sheet: Table A.4
S4 Table. Statistics of the 109 core genes
Genes	Gen distance meana	Gen distance variancea	Gen distance maximuma	Importanceb	Error ratec	Functiond	Locus named
ybbP	0.143856372953648	0.000005411091923942110	0.667681960353354	6.8129401	0	CdaA Diadenylate cyclase (c-di-AMP synthetase)	BSU01750
ymdA	0.0836770530377889	0.000000699564521150770	0.272329459814266	6.5820563	0	ribonuclease Y	BSU16960
yqjD	0.136741528980696	0.000002777834746914730	0.580194584402337	6.5803474	0	propionyl-CoA carboxylase beta chai	BSU23920
trmU	0.148418451606874	0.000008675884252156250	0.81410362952652	6.5080299	0	tRNA 2-thiouridylase	BSU27500
yusV	0.0462463653760717	0.000000062585655372509	0.208771631319248	6.4891345	0.0769230769230769	Iron(III)- siderophore transporter ATP binding component	BSU32940
sigA	0.0997916777300141	0.000000536777230399678	0.33749645274818	6.4575973	0	RNA polymerase sigma factor RpoD	BSU25200
clpC	0.05442285684522	0.000000202316505535820	0.295210727969349	6.4255727	0.0769230769230769	negative regulator of genetic competence ClpC/MecB	BSU00860
spoIVA	0.0760073132566586	0.000000176028319112131	0.280698317469666	6.3934374	0	stage IV sporulation protein A	BSU22800
yqhT	0.0565263074510741	0.000000077626395891256	0.254578923147722	6.3798057	0	peptidase YqhT	BSU24460
tilS	0.0563552579294054	0.000000043632507286456	0.20358634385678	6.3613262	0	tRNA(ile)-lysidine synthase	BSU00670
atpC	0.0776827775636789	0.000001027507442721570	0.436520101602873	6.28756	0.153846153846154	ATP synthase epsilon chain	BSU36800
secA	0.0244063315573141	0.000000012327455261962	0.138100330546374	6.28709	0.153846153846154	protein translocase subunit SecA	BSU35300
rok	0.158405441758572	0.000002638128088877710	0.538686806411837	6.26544	0	repressor rok	BSU14240
spoIIAB	0.042089419543955	0.000000112586200105505	0.238776419343662	6.26182	0.153846153846154	anti-sigma F factor	BSU23460
ykqC	0.0344306223501406	0.000000018058568757211	0.188972206853524	6.25137	0.153846153846154	protease HtpX	BSU13490
tig	0.0453090869278894	0.000000015058660780913	0.185877379694268	6.22819	0.0769230769230769	trigger factor	BSU28230
mraY	0.0396947729385588	0.000000032027140741504	0.20951297513607	6.22426	0	phospho-n-acetylmuramoyl-pentapeptide-transferase	BSU15190
trpA	0.0682731953604051	0.000000159549295867471	0.259025508590703	6.21817	0	tryptophan synthase alpha chain	BSU22630
purL	0.0763744489857854	0.000000405415875048062	0.299571208226221	6.20855	0	phosphoribosylformylglycinamidine synthase	BSU06480
rbsA	0.0839780007776246	0.000000383727973133633	0.308928889137408	6.16854	0	ribose import ATP-binding protein RbsA	BSU35940
clpY	0.0852793046054698	0.000000592354917411239	0.354894318510612	6.16295	0	ATP-dependent protease ATPase subunit ClpY	BSU16160
rpsM	0.0195242038324258	0.000000006466106221509	0.109694686756542	6.16195	0.153846153846154	30S ribosomal protein S13	BSU01410
atpA	0.0544201987036811	0.000000123953859709546	0.251805788000415	6.13513	0	ATP synthase subunit alpha	BSU36830
dnaA	0.0503788704989725	0.000000177216743788390	0.276860831615954	6.11461	0	chromosomal replication initiator protein DnaA	BSU00010
odhA	0.0645150136958957	0.000000303322037625793	0.307168455365142	6.11437	0	2-oxoglutarate dehydrogenase subunit E1	BSU19370
pdhB	0.0987481846004893	0.000001367907030719350	0.40996041080957	6.00783	0	pyruvate dehydrogenase E1 component subunit beta	BSU14590
ypiB	0.139153177613099	0.000002497427588119850	0.507454422823319	5.96735	0	hypothetical protein	BSU22580
ylxM	0.0761342698277285	0.000000365724697513066	0.397897754419493	5.96328	0	hypothetical protein	BSU15970
rplE	0.035410335976548	0.000000017212793106308	0.175632911392405	5.93897	0	50S ribosomal protein L5	BSU01280
rpoA	0.0253085896218529	0.000000035612205912136	0.184002711404847	5.92708	0.230769230769231	DNA-directed RNA polymerase subunit alpha	BSU01430
purR	0.0868660966776731	0.000000347220858035165	0.319746978738467	5.89931	0	Pur operon repressor	BSU00470
mntR	0.126435140637008	0.000001525576687890220	0.461518333348686	5.89579	0	manganese transport transcriptional regulator	BSU24520
ypsB	0.0905576548791945	0.000001438650563607390	0.42592538956149	5.86595	0	cell cycle protein GpsB	BSU22180
pfkA	0.0482980644318692	0.000000133141183002054	0.250436569186905	5.85509	0.0769230769230769	6-phosphofructokinase	BSU29190
ynbB	0.0450037310128185	0.000000080881416319410	0.232097594391173	5.83366	0	Cystathionine beta-lyase family protein involved in aluminum resistance	BSU17440
sigI	0.0598238857106592	0.000000278975983905443	0.360590088907229	5.80224	0	RNA polymerase sigma factor SigI	BSU13450
ftsH	0.0396783882965889	0.000000011609059645952	0.169577369612161	5.78365	0	ATP-dependent zinc metalloprotease FtsH	BSU00690
pnpA	0.0558340113860754	0.000000073454585561771	0.248491846190877	5.77873	0	polyribonucleotide nucleotidyltransferase	BSU16690
rpoB	0.026368392607442	0.000000011552228672177	0.126132266291443	5.71005	0	DNA-directed RNA polymerase subunit beta	BSU01070
rplT	0.0222677341352351	0.000000000752352926008	0.0876032574812968	5.70203	0	50S ribosomal protein L20	BSU28850
guaA	0.0292493030780753	0.000000007844615046484	0.140756302521008	5.69792	0.0769230769230769	GMP synthase	BSU06360
ymfK	0.0591458796427118	0.000000328966310519725	0.332231657090558	5.68094	0	hypothetical protein	BSU16890
sinR	0.0656665286789774	0.000000156996870796279	0.263995915437722	5.67699	0	XRE family transcriptional regulator	BSU24610
guaB	0.0634488344949301	0.000000123630474545541	0.249686928625791	5.67688	0	inosine-5'-monophosphate dehydrogenase	BSU00090
recR	0.105534991993086	0.000000594121016703303	0.448067481784921	5.65171	0	recombination protein RecR	BSU00210
yrrK	0.208391901759525	0.000019302743595278300	0.830965158371898	5.64607	0	Holliday junction resolvase	BSU27390
adk	0.048819169640545	0.000000103123930503441	0.289854262873032	5.63281	0	adenylate kinase	BSU01370
dnaJ	0.100655336101794	0.000000714090356710561	0.404544107322164	5.61397	0	chaperone protein DnaJ	BSU25460
rpoC	0.0258542406282748	0.000000009221278968849	0.146739629924637	5.58536	0.153846153846154	DNA-directed RNA polymerase subunit beta'	BSU01080
yjbI	0.0791252125343332	0.000000097627962079784	0.315585475125554	5.57253	0.0769230769230769	group 2 truncated hemoglobin YjbI	BSU11560
ispG	0.0569314308121668	0.000000341533830255502	0.329390282629406	5.56528	0	4-hydroxy-3-methylbut-2-en-1-yl diphosphate synthase	BSU25070
dnaK	0.0814938358665646	0.000000276494467617792	0.312831555530204	5.5457	0	chaperone protein DnaK	BSU25470
rpsE	0.0371148784087188	0.000000035256341309652	0.201029046854474	5.52453	0	30S ribosomal protein S5	BSU01330
menH	0.0988820032585593	0.000000604881058892808	0.327646499969679	5.51257	0	2-succinyl-5-enolpyruvyl-6-hydroxy-3-cyclohexene-1-carboxylate synthase	BSU30820
ligA	0.107910812247476	0.000000508506808435350	0.390717557349573	5.49724	0	DNA Ligase	BSU06620
rplB	0.0954021826517406	0.000000997204949239640	0.374795613325186	5.49436	0	50S ribosomal protein L2	BSU01190
ffh	0.0937347078506595	0.000000586237174140049	0.40495031284505	5.46455	0	signal recognition particle protein	BSU15980
atpG	0.0668574984602991	0.000000738105064847461	0.364232531500573	5.45094	0.0769230769230769	ATP synthase gamma chain	BSU36820
holB	0.0827373501762227	0.000000291219978647657	0.317676309539517	5.43164	0	DNA polymerase III subunit delta	BSU00310
hemX	0.0645697942687292	0.000000058822442156191	0.253743231666004	5.36135	0.0769230769230769	protein HemX	BSU28160
sufC	0.0645830727033799	0.000000198000037554286	0.301031636863824	5.32257	0	vegetative protein 296	BSU32710
nrdF	0.0454674551907187	0.000000179867673099734	0.266703296703297	5.30146	0.0769230769230769	ribonucleoside-diphosphate reductase subunit beta	BSU17390
rplQ	0.0230288316245964	0.000000006091387544329	0.123389063044235	5.26574	0	50S ribosomal protein L17	BSU01440
ileS	0.0209699873668908	0.000000020750505764840	0.155491687301026	5.26009	0.461538461538462	isoleucine--tRNA ligase	BSU15430
murAA	0.106804412293481	0.000001340123980621900	0.396755633078037	5.25708	0	UDP-N-acetylglucosamine 1-carboxyvinyltransferase 1	BSU36760
ftsZ	0.0507374623601866	0.000000089882651248016	0.234050032482846	5.25198	0	cell division protein FtsZ	BSU15290
divIVA	0.096345968748408	0.000000483296478527159	0.309014873068999	5.2233	0	septum site-determining protein DivIVA	BSU15420
gapA	0.101600386519402	0.000000827389834329203	0.382187249511724	5.19658	0	glyceraldehyde-3-phosphate dehydrogenase 1	BSU33940
pdhD	0.0460958748792324	0.000000083329152296926	0.216550159631539	5.19442	0	dihydrolipoyl dehydrogenase	BSU14610
dnaX	0.0797612120500445	0.000000336061795388336	0.324922068372705	5.18971	0	DNA polymerase III subunit gamma/tau	BSU00190
speE	0.0523194186246212	0.000000226282608811335	0.272164303586322	5.1768	0	spermidine synthase	BSU37500
fbaA	0.0605503689108889	0.000000053094126950092	0.240525120049569	5.1369	0	fructose-bisphosphate aldolase	BSU37120
fusA	0.065566078801998	0.000000207535508660266	0.29153816627179	5.07865	0	elongation factor G	BSU01120
rplO	0.03412931092365	0.000000026211519838059	0.179188366741355	5.01493	0	50S ribosomal protein L15	BSU01350
groEL	0.0323662607858283	0.000000013884114401312	0.141772185774801	4.9908	0	chaperonin	BSU06030
pdhC	0.108191707210813	0.000001417253262858820	0.445601093364899	4.91572	0	dihydrolipoyllysine-residue acetyltransferase component of pyruvate dehydrogenase complex	BSU14600
rpsC	0.04953929669868	0.000000064113273364201	0.22630538363297	4.90456	0	30S ribosomal protein S3	BSU01220
glnA	0.0466263222086286	0.000000148642884220971	0.258011286756213	4.88411	0	glutamine synthetase	BSU17460
secY	0.0233856789308835	0.000000007181180810388	0.131157780838088	4.81484	0	protein translocase subunit SecY	BSU01360
citB	0.0820260370868023	0.000000821917839718857	0.383623982508364	4.77329	0	aconitate hydratase	BSU18000
map	0.0368583241904932	0.000000027603258183988	0.204812033247542	4.75001	0.0769230769230769	methionine aminopeptidase	BSU01380
sucC	0.142578417556989	0.000003312312991512150	0.369053611880191	4.74285	0	succinyl-CoA ligase [ADP-forming] subunit beta	BSU16090
tpiA	0.0553852103410191	0.000000068898106228815	0.22018366155004	4.73777	0	triosephosphate isomerase	BSU33920
rplF	0.0243968729070866	0.000000004814675735408	0.140137407150222	4.56636	0.0769230769230769	50S ribosomal protein L6	BSU01310
clpP	0.118382343125824	0.000003030026320914690	0.484174542786952	4.53811	0	ATP-dependent Clp protease proteolytic subunit	BSU34540
speD	0.0290559286438722	0.000000020186838968087	0.154219104600784	4.53508	0.0769230769230769	S-adenosylmethionine decarboxylase proenzyme	BSU29010
sufB	0.100916290019996	0.000000849067080276391	0.318628371622853	4.53086	0	FeS cluster assembly protein SufB	BSU32670
ydcE	0.075703912552533	0.000000310782452016840	0.327452533410678	4.49199	0	ndoA mRNA interferase EndoA	BSU04660
fur	0.0671264834226792	0.000000211948709944465	0.266356876787942	4.40866	0	ferric uptake regulation protein	BSU23520
rplC	0.0318521196791104	0.000000067014251461145	0.206904952493648	4.40244	0	50S ribosomal protein L3	BSU01160
ydbR	0.0225191473905639	0.000000001277990773479	0.113878143133462	4.38773	0.0769230769230769	ATP-dependent RNA helicase; cold shock	BSU04580
rplN	0.0186136620613395	0.000000009335442431098	0.104725310660562	4.30367	0.538461538461538	50S ribosomal protein L14	BSU01260
sodA	0.0930631430873452	0.000001323340450195710	0.457941827883018	4.27927	0	superoxide dismutase	BSU25020
eno	0.0971941725326331	0.000000650956177727568	0.358639529395143	4.23038	0	enolase	BSU33900
rplP	0.0279221938421552	0.000000014269343248966	0.153431705168066	4.04373	0	50S ribosomal protein L16	BSU01230
mraZ	0.108952377425274	0.000000831333704862182	0.403984690604574	3.98059	0	division/cell wall cluster transcriptional repressor MraZ	BSU15130
infC	0.101357941422139	0.000000556672907886189	0.438757242901628	3.85513	0	translation initiation factor IF-3	BSU28870
rplD	0.0291412511917961	0.000000011866894631498	0.153056039488966	3.8414	0.0769230769230769	50S ribosomal protein L4	BSU01170
rpsK	0.0249399352316586	0.000000010960061257496	0.134890167836804	3.78239	0.0769230769230769	30S ribosomal protein S11	BSU01420
tufA	0.110897853719252	0.000001417321918057330	0.382696041822256	3.72125	0	elongation factor Tu	BSU01130
rplK	0.0213478069314199	0.000000002740428682935	0.100381414701803	3.71204	0	50S ribosomal protein L11	BSU01020
hbs	0.0536301206722274	0.000000052571764187234	0.198667149583484	3.68977	0	DNA-binding protein HU 1	BSU22790
rpsG	0.023133416901338	0.000000009612255390679	0.149576945821771	3.47349	0.153846153846154	30S ribosomal protein S7	BSU01110
rpsJ	0.0182517084237685	0.000000002213055674541	0.0956893100226879	3.07669	0.0769230769230769	30S ribosomal protein S10	BSU01150
rplA	0.0743401376046896	0.000000124776341942154	0.277733042472512	3.02164	0	50S ribosomal protein L1	BSU01030
rplM	0.0126906195811187	0.000000001585485660936	0.0910969905985732	2.98995	0.230769230769231	50S ribosomal protein L13	BSU01490
rpsB	0.0490898081011493	0.000000054763503930162	0.214733251831912	2.86795	0	30S ribosomal protein S2	BSU16490
yugI	0.0767914717608193	0.000000311885475116335	0.340141924496168	2.43498	0	general stress protein 13	BSU31390
rplL	0.0436377733705529	0.000000075348126846829	0.246016684045881	1.36183	0	50S ribosomal protein L7/L12	BSU01050
