# Supplementary material for: Taxonomic Identity Resolution of Highly Phylogenetically Related Strains and Selection of Phylogenetic Markers by Using Genome-Scale Methods: The Bacillus pumilus Group Case
Source: PLoS One. 2016 Sep 22;11(9):e0163098. doi: 10.1371/journal.pone.0163098 (PMC5033322; doi:10.1371/journal.pone.0163098)
Supplement: S5 Table — ANI values were calculated as described by Repizo et al. [18] using the JSpecies software with BLAST algorithm [14]. is-DDH were estimated using the GBDP 2.0 Web server (http://ggdc.dsmz.de/distcalc2.php) and d6 formulae [15]. (XLS) [file pone.0163098.s007.xls]

## Sheet: Hoja1
S5 Table. Percentage of ANI and is-DDH values between strains with proposed new species assignations and type strains
Species	Strain	Proposed new species name	ANI values between query and reference strains				is-DDH with whole sequence length formula d6
			B. xiamenensis HYC-10	B. safensis FO-36b	B. altitudinis 41KF2b	B. pumilus ATCC 7061	B. xiamenensis HYC-10	B. safensis FO-36b	B. altitudinis 41KF2b	B. pumilus ATCC 7061
B. pumilus	SCAL1	B. safensis	88.83	95.99	88.52	91.19	69.00	89.90	76.20	79.10
B. pumilus	15.1	B. safensis	88.87	95.92	88.52	91.12	67.90	87.00	73.80	79.30
B. pumilus	LK12	Bacillus sp.	89.11	96.33	88.69	91.46	70.90	90.50	77.40	81.40
B. pumilus	LK21	Bacillus sp.	89.09	96.33	88.68	91.44	70.90	90.50	77.50	81.40
B. pumilus	LK32	Bacillus sp.	89.10	96.30	88.71	91.45	70.90	90.50	77.40	81.40
B. stratosphericus	LK31	B. altitudinis	91.13	88.60	98.36	88.51	76.20	76.60	96.10	74.30
B. stratosphericus	LK18	B. altitudinis	91.07	88.57	98.36	88.51	75.30	75.70	95.40	73.60
B. pumilus	W3	B. altitudinis	91.19	88.67	98.19	88.52	77.70	76.70	95.90	75.10
B. stratosphericus	LK23	B. altitudinis	91.16	88.60	98.38	88.48	77.00	77.20	96.20	74.30
B. stratosphericus	LK33	B. altitudinis	91.14	88.57	98.35	88.51	76.90	77.20	96.20	74.20
B. stratosphericus	LK5	B. altitudinis	91.12	88.60	98.37	88.50	77.00	77.20	96.30	74.20
